# Supplementary material for: Mode selection mechanism in traveling and standing waves revealed by Min wave reconstituted in artificial cells
Source: Sci Adv. 2022 Jun 8;8(23):eabm8460. doi: 10.1126/sciadv.abm8460 (PMC9177070; doi:10.1126/sciadv.abm8460)
Supplement: Supplementary file 2 — Movies S1 to S10 [file sciadv.abm8460_movies_s1_to_s10.zip]

Archive with 10 entries (10 files):
- sciadv.abm8460_movie_s1.mp4
- sciadv.abm8460_movie_s2.mp4
- sciadv.abm8460_movie_s3.mp4
- sciadv.abm8460_movie_s4.mp4
- sciadv.abm8460_movie_s5.mp4
- sciadv.abm8460_movie_s6.mp4
- sciadv.abm8460_movie_s7.mp4
- sciadv.abm8460_movie_s8.mp4
- sciadv.abm8460_movie_s9.mp4
- sciadv.abm8460_movie_s10.mp4
